# Supplementary material for: NR0B1 Gene Variants as Rare Forms of Primary Adrenal Insufficiency in Children: Case Report and Narrative Review
Source: Genes (Basel). 2026 May 31;17(6):640. doi: 10.3390/genes17060640 (PMC13299720; doi:10.3390/genes17060640)
Supplement: Supplementary file 1 [file genes-17-00640-s001.zip]

Archive with 1 entries (1 files):
- genes-4333359-supplementary.pdf
